# Supplementary material for: Correction of Chloride Transport and Mislocalization of CFTR Protein by Vardenafil in the Gastrointestinal Tract of Cystic Fibrosis Mice
Source: PLoS One. 2013 Oct 24;8(10):e77314. doi: 10.1371/journal.pone.0077314 (PMC3811977; doi:10.1371/journal.pone.0077314)
Supplement: Table S1 — Influence of treatment with a single intraperitoneal dose of 0.14 mg/kg vardenafil or saline on total and on separate components of chloride transport, i.e. the chloride gradient-dependent and the forskolin-dependent fractions in wild-type (WT) mice and in mice heterozygous (HTZ) and homozygous (CF) for the F508del-CFTR mutation. Data are means (± SEM) for 5–11 animals per group. (XLS) [file pone.0077314.s003.xls]

## Sheet: Feuil1
	Supplementary Table I
	0 Cl -		Forskolin
	Saline	Vardenafil	Saline	Vardenafil
WT	7.6 ± 0.7	9.5 ± 1.2	1.7 ± 0.4	3.3 ± 1.1
HTZ	4.0 ± 1.4	7.5 ± 1.2	1.4 ± 0.6	4.8 ± 1.0
CF	3.6 ± 0.2	6.3 ± 0.9	0.6 ± 0.4	3.0 ± 0.6
